# Supplementary material for: Enhanced Cellulose Extraction from Banana Pseudostem Waste: A Comparative Analysis Using Chemical Methods Assisted by Conventional and Focused Ultrasound
Source: Polymers (Basel). 2024 Sep 30;16(19):2785. doi: 10.3390/polym16192785 (PMC11479204; doi:10.3390/polym16192785)
Supplement: Supplementary file 1 [file polymers-16-02785-s001.zip]

Archive with 1 entries (1 files):
- polymers-3226429-supplementary.pdf
